# Supplementary material for: High-throughput barcoding method for the genetic surveillance of insecticide resistance and species identification in Anopheles gambiae complex malaria vectors
Source: Sci Rep. 2022 Aug 16;12:13893. doi: 10.1038/s41598-022-17822-8 (PMC9381500; doi:10.1038/s41598-022-17822-8)
Supplement: Supplementary file 2 — Supplementary Information 2. [file 41598_2022_17822_MOESM2_ESM.xlsx]

## Sheet: Supplementary Table 2
Supplementary Table 2. Species identification using IGS, SINE200 and gste2 genes. The table shows the number of reads per gene of interest that passed filtering (higher than 30 reads), as well as the PCR/gel results per each sample tested. For Anopheles coluzzii, the classification was based on the ratio coluzzii reads/total reads and called as follows: ≥1 % = hybrid; ≥20 % = coluzzii (M); <1% = …
Sample	date	country	IGS (>30)	reads	GSTe2 (>30)	reads	SINE (>30)	An. coluzzii _SINE200	SINE200_coverage	% coluzzii reads	PCR/gel	species calling
IC.8.4	2019	Ivory coast	gambiae/coluzzii_igs	229	not arabiensis	0	yes	69	282	24.4681	An. coluzzii	An. coluzzii
IC.8.5	2019	Ivory coast	gambiae/coluzzii_igs	321	not arabiensis	0	yes	43	432	9.9537	An. coluzzii	An. coluzzii
IC.8.6	2019	Ivory coast	gambiae/coluzzii_igs	1630	not arabiensis	0	yes	127	656	19.3598	An. coluzzii	An. coluzzii
GN.9	2017	Guinea	gambiae/coluzzii_igs	1756	not arabiensis	0	yes	0	5982	0	An. gambiae s.s.	An. gambiae s.s.
GN.10	2017	Guinea	gambiae/coluzzii_igs	1885	not arabiensis	0	yes	0	8324	0	An. gambiae s.s.	An. gambiae s.s.
GN.11	2017	Guinea	gambiae/coluzzii_igs	838	not arabiensis	0	yes	0	2946	0	An. gambiae s.s.	An. gambiae s.s.
GN.12	2017	Guinea	gambiae/coluzzii_igs	1024	not arabiensis	0	yes	0	5670	0	An. gambiae s.s.	An. gambiae s.s.
GN.13	2017	Guinea	gambiae/coluzzii_igs	194	not arabiensis	0	yes	8	5098	0.156924	An. gambiae s.s.	An. gambiae s.s.
GN.15	2017	Guinea	gambiae/coluzzii_igs	9998	not arabiensis	0	yes	0	6570	0	An. gambiae s.s.	An. gambiae s.s.
GN.16	2017	Guinea	gambiae/coluzzii_igs	67	not arabiensis	0	yes	0	4912	0	An. gambiae s.s.	An. gambiae s.s.
KN.10.1	insectary	Kenya	gambiae/coluzzii_igs	214	not arabiensis	0	yes	0	742	0	An. gambiae s.s.	An. gambiae s.s.
KN.10.2	insectary	Kenya	gambiae/coluzzii_igs	1351	not arabiensis	0	yes	0	572	0	An. gambiae s.s.	An. gambiae s.s.
KN.10.3	insectary	Kenya	gambiae/coluzzii_igs	774	not arabiensis	0	yes	0	202	0	An. gambiae s.s.	An. gambiae s.s.
KN.10.4	insectary	Kenya	gambiae/coluzzii_igs	77	not arabiensis	0	yes	0	376	0	An. gambiae s.s.	An. gambiae s.s.
KN.10.5	insectary	Kenya	gambiae/coluzzii_igs	705	not arabiensis	0	yes	0	1082	0	An. gambiae s.s.	An. gambiae s.s.
KN.10.6	insectary	Kenya	gambiae/coluzzii_igs	236	not arabiensis	0	yes	0	978	0	An. gambiae s.s.	An. gambiae s.s.
KN.10.7	insectary	Kenya	gambiae/coluzzii_igs	87	not arabiensis	0	yes	0	348	0	An. gambiae s.s.	An. gambiae s.s.
KN.10.8	insectary	Kenya	gambiae/coluzzii_igs	220	not arabiensis	0	yes	0	92	0	An. gambiae s.s.	An. gambiae s.s.
KN.10.9	insectary	Kenya	gambiae/coluzzii_igs	121	not arabiensis	0	yes	0	436	0	An. gambiae s.s.	An. gambiae s.s.
KN.10.10	insectary	Kenya	gambiae/coluzzii_igs	972	not arabiensis	0	yes	0	250	0	An. gambiae s.s.	An. gambiae s.s.
KN.10.11	insectary	Kenya	gambiae/coluzzii_igs	165	not arabiensis	0	yes	0	4490	0	An. gambiae s.s.	An. gambiae s.s.
KN.10.12	insectary	Kenya	gambiae/coluzzii_igs	169	not arabiensis	0	yes	0	4072	0	An. gambiae s.s.	An. gambiae s.s.
GN.5	2017	Guinea	gambiae/coluzzii_igs	38	not arabiensis	0	yes	0	1694	0	An. gambiae s.s.	An. gambiae s.s.
IC.8.11	2019	Ivory coast	gambiae/coluzzii_igs	104	not arabiensis	0	yes	14	8720	0.16055	An. gambiae s.s.	An. gambiae s.s.
IC.8.1	2019	Ivory coast	gambiae/coluzzii_igs	87	not arabiensis	0	yes	110	2024	5.43478	hybrid	hybrid
IC.8.2	2019	Ivory coast	gambiae/coluzzii_igs	220	not arabiensis	0	yes	69	2886	2.39085	hybrid	hybrid
IC.8.3	2019	Ivory coast	gambiae/coluzzii_igs	121	not arabiensis	0	yes	137	2008	6.82271	hybrid	hybrid
IC.8.7	2019	Ivory coast	gambiae/coluzzii_igs	301	not arabiensis	0	yes	15	650	2.30769	hybrid	hybrid
IC.8.8	2019	Ivory coast	gambiae/coluzzii_igs	1153	not arabiensis	0	yes	30	1452	2.06612	hybrid	hybrid
CV.AGT12	2017	Cabo Verde	arabiensis_igs	10166	arabiensis_gste2	350	yes	0	316	0	__	An. arabiensis
CV.AGT13	2017	Cabo Verde	arabiensis_igs	9647	arabiensis_gste2	168	yes	0	200	0	__	An. arabiensis
CV.TH01	2017	Cabo Verde	arabiensis_igs	11330	arabiensis_gste2	517	yes	0	284	0	__	An. arabiensis
CV.TH02	2017	Cabo Verde	arabiensis_igs	15001	arabiensis_gste2	378	yes	0	472	0	__	An. arabiensis
CV.TH03	2017	Cabo Verde	arabiensis_igs	19322	arabiensis_gste2	469	yes	0	100	0	__	An. arabiensis
CV.VZ02	2017	Cabo Verde	arabiensis_igs	18431	arabiensis_gste2	169	yes	0	104	0	__	An. arabiensis
CV.VZ03	2017	Cabo Verde	arabiensis_igs	16677	arabiensis_gste2	406	yes	0	104	0	__	An. arabiensis
CV.VZ04	2017	Cabo Verde	arabiensis_igs	18341	arabiensis_gste2	353	yes	0	92	0	__	An. arabiensis
IC.Acol1	2019	Ivory coast	nd	<30	not arabiensis	0	yes	2	138	1.44928	__	hybrid M/S
IC.Acol2	2019	Ivory coast	gambiae/coluzzii_igs	844	not arabiensis	0	yes	21	106	19.8113	__	An. coluzzii
IC.Acol3	2019	Ivory coast	gambiae/coluzzii_igs	380	not arabiensis	0	yes	20	110	18.1818	__	An. coluzzii
IC.Acol4	2019	Ivory coast	gambiae/coluzzii_igs	712	not arabiensis	0	yes	7	60	11.6667	__	An. coluzzii
GH.Amel1	2015	Ghana	melas_igs	2016	not arabiensis	0	yes	1	716	0.139665	__	An. melas
GH.Amel2	2016	Ghana	melas_igs	385	not arabiensis	0	yes	0	1148	0	__	An. melas
GN.1	2017	Guinea	gambiae/coluzzii_igs	1525	not arabiensis	0	yes	0	6950	0	__	An. gambiae S
GN.2	2017	Guinea	gambiae/coluzzii_igs	344	not arabiensis	0	yes	0	9246	0	__	An. gambiae S
GN.3	2017	Guinea	gambiae/coluzzii_igs	742	not arabiensis	0	yes	71	620	11.4516	__	An. coluzzii
GN.4	2017	Guinea	gambiae/coluzzii_igs	1171	not arabiensis	0	yes	16	4044	0.395648	__	An. gambiae S
GN.6	2017	Guinea	gambiae/coluzzii_igs	30	not arabiensis	0	yes	2	17808	0.0112309	__	An. gambiae S
GN.7	2017	Guinea	gambiae/coluzzii_igs	4692	not arabiensis	0	yes	3	5236	0.0572956	__	An. gambiae S
GN.8	2017	Guinea	gambiae/coluzzii_igs	9994	not arabiensis	0	yes	0	9168	0	__	An. gambiae S
GN.14	2017	Guinea	gambiae/coluzzii_igs	3278	not arabiensis	0	yes	2	618	0.323625	__	An. gambiae S
IC.8.9	2019	Ivory coast	gambiae/coluzzii_igs	1722	not arabiensis	0	yes	184	1146	16.0558	__	An. coluzzii
IC.8.10	2019	Ivory coast	nd	<30	not arabiensis	0	yes	448	1620	27.6543	__	An. coluzzii
IC.8.12	2019	Ivory coast	gambiae/coluzzii_igs	2159	not arabiensis	0	yes	29	160	18.125	__	An. coluzzii
IC.8.13	2019	Ivory coast	gambiae/coluzzii_igs	697	not arabiensis	0	yes	47	168	27.9762	__	An. coluzzii
IC.8.14	2019	Ivory coast	gambiae/coluzzii_igs	2459	not arabiensis	0	yes	0	6516	0	__	An. gambiae S
IC.8.15	2019	Ivory coast	gambiae/coluzzii_igs	2144	not arabiensis	0	yes	35	84	41.6667	__	An. coluzzii
IC.8.16	2019	Ivory coast	gambiae/coluzzii_igs	31	not arabiensis	0	yes	255	804	31.7164	__	An. coluzzii
GN.17	2018	Guinea	gambiae/coluzzii_igs	201	not arabiensis	0	yes	31	11544	0.268538	__	An. gambiae S
GN.18	2018	Guinea	gambiae/coluzzii_igs	1688	not arabiensis	0	yes	50	13626	0.366946	__	An. gambiae S
GN.19	2018	Guinea	gambiae/coluzzii_igs	176	not arabiensis	0	yes	500	3314	15.0875	__	An. coluzzii
GN.20	2018	Guinea	gambiae/coluzzii_igs	185	not arabiensis	0	yes	307	2720	11.2868	__	An. coluzzii
GN.21	2018	Guinea	nd	<30	not arabiensis	0	yes	519	3168	16.3826	__	An. coluzzii
GN.22	2018	Guinea	nd	<30	not arabiensis	0	yes	392	3198	12.2577	__	An. coluzzii
GN.23	2018	Guinea	nd	<30	not arabiensis	0	yes	26	8704	0.298713	__	An. gambiae S
GN.24	2018	Guinea	gambiae/coluzzii_igs	2730	not arabiensis	0	yes	22	10546	0.20861	__	An. gambiae S
CV.B4	2017	Cabo Verde	arabiensis_igs	2846	arabiensis_gste2	62	yes	0	2644	0	__	An. arabiensis
CV.B5	2017	Cabo Verde	arabiensis_igs	12707	arabiensis_gste2	230	yes	0	2886	0	__	An. arabiensis
CV.B8	2017	Cabo Verde	arabiensis_igs	6163	arabiensis_gste2	60	yes	0	3414	0	__	An. arabiensis
CV.D5	2017	Cabo Verde	arabiensis_igs	7106	arabiensis_gste2	57	yes	0	108	0	__	An. arabiensis
CV.E5	2017	Cabo Verde	arabiensis_igs	7360	arabiensis_gste2	52	yes	0	3128	0	__	An. arabiensis
CV.E8	2017	Cabo Verde	arabiensis_igs	421	arabiensis_gste2	39	yes	0	2402	0	__	An. arabiensis
CV.G3	2017	Cabo Verde	arabiensis_igs	411	arabiensis_gste2	50	yes	0	2826	0	__	An. arabiensis
CV.H6	2017	Cabo Verde	arabiensis_igs	4467	low coverage	nd	yes	0	1716	0	__	An. arabiensis
IC.1m	2019	Ivory Coast	gambiae/coluzzii_igs	172	not arabiensis	0	yes	0	588	0	__	An. gambiae S
IC.2m	2019	Ivory Coast	gambiae/coluzzii_igs	192	not arabiensis	0	yes	2	562	0.355872	__	An. gambiae S
IC.3m	2019	Ivory Coast	gambiae/coluzzii_igs	86	not arabiensis	0	yes	0	400	0	__	An. gambiae S
IC.4m	2019	Ivory Coast	gambiae/coluzzii_igs	115	not arabiensis	0	yes	0	334	0	__	An. gambiae S
IC.5m	2019	Ivory Coast	gambiae/coluzzii_sine	83	not arabiensis	0	yes	0	620	0	__	An. gambiae S
IC.6m	2019	Ivory Coast	gambiae/coluzzii_igs	51	not arabiensis	0	yes	12	206	5.82524	__	hybrid
IC.7m	2019	Ivory Coast	gambiae/coluzzii_igs	44	not arabiensis	0	yes	11	56	19.6429	__	An. coluzzii
IC.8m	2019	Ivory Coast	gambiae/coluzzii_igs	331	not arabiensis	0	yes	0	1902	0	__	An. gambiae S
CV.9m	2017	Cabo Verde	arabiensis_igs	110	low coverage	nd	yes	0	192	0	__	An. arabiensis
CV.10m	2017	Cabo Verde	arabiensis_igs	98	low coverage	nd	yes	0	252	0	__	An. arabiensis
CV.11m	2017	Cabo Verde	arabiensis_igs	97	arabiensis_gste2	40	yes	0	716	0	__	An. arabiensis
CV.12m	2017	Cabo Verde	arabiensis_igs	100	low coverage	nd	yes	0	214	0	__	An. arabiensis
CV.13m	2017	Cabo Verde	arabiensis_igs	92	arabiensis_gste2	51	yes	0	558	0	__	An. arabiensis
CV.14m	2017	Cabo Verde	arabiensis_igs	117	arabiensis_gste2	36	yes	0	594	0	__	An. arabiensis
CV.15m	2017	Cabo Verde	arabiensis_igs	126	low coverage	nd	yes	0	478	0	__	An. arabiensis
CV.16m	2017	Cabo Verde	arabiensis_igs	116	low coverage	nd	yes	0	592	0	__	An. arabiensis
IC.17m	2019	Ivory Coast	gambiae/coluzzii_igs	32	not arabiensis	0	yes	25	68	36.7647	__	An. coluzzii
IC.18m	2019	Ivory Coast	nd	<30	not arabiensis	0	yes	31	222	13.964	__	An. coluzzii
IC.19m	2019	Ivory Coast	gambiae/coluzzii_igs	97	not arabiensis	0	No	8	24	33.3333	__	gambiae/coluzzii

## Sheet: Supplementary Table 3
Supplementary Table S3: SNPs identified in ITS1 and ITS2 and mitochondria
Amplicon	Position	Reference allele	Alternative allele	Variant type
ITS1	14	G	A
ITS1	33	C	A
ITS1	35	T	TTG
ITS1	52	C	T
ITS1	53	A	C
ITS1	72	T	A
ITS1	73	C	T
ITS1	86	T	C
ITS1	97	T	C
ITS1	111	C	A
ITS1	133	T	A
ITS1	165	G	A
ITS1	174	T	C
ITS1	208	T	C
ITS1	245	C	T
ITS1	255	C	G
ITS1	261	G	A
ITS1	262	A	G
ITS1	276	G	A
ITS1	280	C	A
ITS1	293	T	A
ITS1	319	C	A
ITS1	321	A	C
ITS1	322	C	T
ITS2	53	A	T
ITS2	373	T	A
ITS2	420	T	C
ITS2	422	C	G
ITS2	426	C	T
ITS2	443	G	A
Mt- cytochrome c oxidase subunit 1 (COX1)	1963	A	G	synonymous
Mt- cytochrome c oxidase subunit 1 (COX1)	1966	A	G	synonymous
Mt- cytochrome c oxidase subunit 1 (COX1)	1978	G	A	synonymous
Mt- cytochrome c oxidase subunit 1 (COX1)	2006	T	C	synonymous
Mt- cytochrome c oxidase subunit 1 (COX1)	2011	A	G	synonymous
Mt- cytochrome c oxidase subunit 1 (COX1)	2026	A	G	synonymous
Mt- cytochrome c oxidase subunit 1 (COX1)	2042	T	C	synonymous
Mt- cytochrome c oxidase subunit 1 (COX1)	2044	A	G	synonymous
Mt- cytochrome c oxidase subunit 1 (COX1)	2080	T	C	synonymous
Mt- cytochrome c oxidase subunit 1 (COX1)	2086	A	G	synonymous
Mt- cytochrome c oxidase subunit 1 (COX1)	2092	A	G	synonymous
Mt- cytochrome c oxidase subunit 1 (COX1)	2098	T	C	synonymous
Mt- cytochrome c oxidase subunit 1 (COX1)	2101	A	G	synonymous
Mt- cytochrome c oxidase subunit 1 (COX1)	2110	T	C	synonymous
Mt- cytochrome c oxidase subunit 1 (COX1)	2116	C	T	synonymous
Mt- cytochrome c oxidase subunit 1 (COX1)	2137	T	C	synonymous
Mt- cytochrome c oxidase subunit 1 (COX1)	2179	T	C	synonymous
Mt- cytochrome c oxidase subunit 1 (COX1)	2179	T	C	synonymous
Mt- cytochrome c oxidase subunit 1 (COX1)	2182	G	A	synonymous
Mt- cytochrome c oxidase subunit 1 (COX1)	2182	G	A	synonymous
Mt- cytochrome c oxidase subunit 1 (COX1)	2251	A	G	synonymous
Mt- cytochrome c oxidase subunit 1 (COX1)	2260	C	T	synonymous
Mt- cytochrome c oxidase subunit 1 (COX1)	2261	T	C	synonymous
Mt- cytochrome c oxidase subunit 1 (COX1)	2284	T	C	synonymous
Mt- cytochrome c oxidase subunit 1 (COX1)	2293	A	G	synonymous
Mt- cytochrome c oxidase subunit 1 (COX1)	2305	A	T	synonymous
Mt- cytochrome c oxidase subunit 1 (COX1)	2329	C	T	synonymous
Mt- cytochrome c oxidase subunit 1 (COX1)	2371	T	C	synonymous
Mt- cytochrome c oxidase subunit 1 (COX1)	2374	G	A	synonymous
Mt- cytochrome c oxidase subunit 1 (COX1)	2383	T	C	synonymous
Mt- cytochrome c oxidase subunit 1 (COX1)	2413	G	A	synonymous
Mt- cytochrome c oxidase subunit 1 (COX1)	2419	T	C	synonymous
Mt- cytochrome c oxidase subunit 1 (COX1)	2422	C	A	missense
Mt- cytochrome c oxidase subunit 1 (COX1)	2432	T	C	synonymous
Mt- cytochrome c oxidase subunit 1 (COX1)	2434	G	A	synonymous
Mt- cytochrome c oxidase subunit 1 (COX1)	2449	C	T	synonymous
Mt- cytochrome c oxidase subunit 1 (COX1)	2460	T	G	missense
Mt- cytochrome c oxidase subunit 1 (COX1)	2485	T	G	synonymous
Mt- NADH dehydrogenase subunit 4 (ND4)	8332	C	A	missense
Mt- NADH dehydrogenase subunit 4 (ND4)	8357	T	C	synonymous
Mt- NADH dehydrogenase subunit 4 (ND4)	8372	C	T	synonymous
Mt- NADH dehydrogenase subunit 4 (ND4)	8375	T	C	synonymous
Mt- NADH dehydrogenase subunit 4 (ND4)	8384	A	G	synonymous
Mt- NADH dehydrogenase subunit 4 (ND4)	8390	A	G	synonymous
Mt- NADH dehydrogenase subunit 4 (ND4)	8399	G	A	synonymous
Mt- NADH dehydrogenase subunit 4 (ND4)	8408	A	G	synonymous
Mt- NADH dehydrogenase subunit 4 (ND4)	8414	T	C	synonymous
Mt- NADH dehydrogenase subunit 4 (ND4)	8465	A	G	synonymous
Mt- NADH dehydrogenase subunit 4 (ND4)	8471	G	A	synonymous
Mt- NADH dehydrogenase subunit 4 (ND4)	8476	C	T	missense
Mt- NADH dehydrogenase subunit 4 (ND4)	8495	A	G	synonymous
Mt- NADH dehydrogenase subunit 4 (ND4)	8507	A	G	synonymous
Mt- NADH dehydrogenase subunit 4 (ND4)	8528	A	T	synonymous
Mt- NADH dehydrogenase subunit 4 (ND4)	8588	T	C	synonymous
Mt- NADH dehydrogenase subunit 4 (ND4)	8591	T	A	missense
Mt- NADH dehydrogenase subunit 4 (ND4)	8645	A	G	synonymous
Mt- NADH dehydrogenase subunit 4 (ND4)	8684	T	C	synonymous
Mt- NADH dehydrogenase subunit 4 (ND4)	8714	A	G	synonymous
Mt- NADH dehydrogenase subunit 4 (ND4)	8720	T	C	synonymous
Mt- NADH dehydrogenase subunit 4 (ND4)	8740	G	A	synonymous
Mt- NADH dehydrogenase subunit 4 (ND4)	8744	G	A	synonymous
Mt- NADH dehydrogenase subunit 4 (ND4)	8765	G	A	synonymous
Mt- NADH dehydrogenase subunit 4 (ND4)	8765	G	A	synonymous
Mt- NADH dehydrogenase subunit 4 (ND4)	8782	A	G	synonymous
Mt- NADH dehydrogenase subunit 4 (ND4)	8801	T	C	missense
Mt- NADH dehydrogenase subunit 4 (ND4)	8807	T	C	synonymous

## Sheet: Supplementary Table 4
Supplementary Table 4 : SNPs identified in insectice resistance associated genes
Gene	Amplicon	Position	Reference allele	Alternative allele	Variant type
AGAP001356-RA	ACE1	3491779	T	C	synonymous
AGAP001356-RA	ACE1	3491812	C	T	synonymous
AGAP001356-RA	ACE1	3491818	T	A	synonymous
AGAP001356-RA	ACE1	3491827	C	G	synonymous
AGAP001356-RA	ACE1	3491833	G	T	synonymous
AGAP001356-RA	ACE1	3491836	G	A	synonymous
AGAP001356-RA	ACE1	3491839	C	A	synonymous
AGAP001356-RA	ACE1	3491842	G	C	synonymous
AGAP001356-RA	ACE1	3491845	G	A	synonymous
AGAP001356-RA	ACE1	3491846	C	T	synonymous
AGAP001356-RA	ACE1	3491851	G	A	synonymous
AGAP001356-RA	ACE1	3491911	C	A	synonymous
AGAP001356-RA	ACE1	3491947	C	T	synonymous
AGAP001356-RA	ACE1	3491962	G	C	synonymous
AGAP001356-RA	ACE1	3491989	G	C	synonymous
AGAP001356-RA	ACE1	3492022	A	G	synonymous
AGAP001356-RA	ACE1	3492028	A	G	synonymous
AGAP001356-RA	ACE1	3492046	G	A	synonymous
AGAP001356-RA	ACE1	3492067	C	T	synonymous
AGAP001356-RA	ACE1	3492074	G	A	280G>280S
AGAP001356-RA	ACE1	3492133	G	A	synonymous
AGAP001356-RA	ACE1	3492166	C	A	synonymous
AGAP001356-RA	ACE1	3492175	T	C	synonymous
AGAP001356-RA	ACE1	3492199	C	T	synonymous
AGAP001356-RA	ACE1	3492202	G	C	synonymous
AGAP009194-RA	GSTE2	28597690	A	C	3_prime_utr
AGAP009194-RA	GSTE2	28597703	T	C	3_prime_utr
AGAP009194-RA	GSTE2	28597706	C	T	3_prime_utr
AGAP009194-RA	GSTE2	28597707	T	A	3_prime_utr
AGAP009194-RA	GSTE2	28597709	A	G	3_prime_utr
AGAP009194-RA	GSTE2	28597713	T	A	3_prime_utr
AGAP009194-RA	GSTE2	28597719	T	C	3_prime_utr
AGAP009194-RA	GSTE2	28597723	C	G	3_prime_utr
AGAP009194-RA	GSTE2	28597729	G	C	3_prime_utr
AGAP009194-RA	GSTE2	28597766	C	T	synonymous
AGAP009194-RA	GSTE2	28597796	C	G	synonymous
AGAP009194-RA	GSTE2	28597805	G	A	synonymous
AGAP009194-RA	GSTE2	28597808	A	T	synonymous
AGAP009194-RA	GSTE2	28597811	G	A	synonymous
AGAP009194-RA	GSTE2	28597823	T	C	synonymous
AGAP009194-RA	GSTE2	28597826	C	T	synonymous
AGAP009194-RA	GSTE2	28597829	G	A	synonymous
AGAP009194-RA	GSTE2	28597840	G	A	synonymous
AGAP009194-RA	GSTE2	28597940	G	A	synonymous
AGAP009194-RA	GSTE2	28597946	G	A	synonymous
AGAP009194-RA	GSTE2	28597956	G	C	154T>154S
AGAP009194-RA	GSTE2	28597973	G	T	148D>148E
AGAP009194-RA	GSTE2	28597979	C	G	synonymous
AGAP009194-RA	GSTE2	28598012	C	T	synonymous
AGAP009194-RA	GSTE2	28598026	C	G	131V>131L
AGAP009194-RA	GSTE2	28598027	G	A	synonymous
AGAP009194-RA	GSTE2	28598045	C	G	synonymous
AGAP009194-RA	GSTE2	28598057	G	C	120F>120L
AGAP009194-RA	GSTE2	28598060	C	T	synonymous
AGAP009194-RA	GSTE2	28598062	G	C	119L>119V
AGAP009194-RA	GSTE2	28598081	G	A	intron
AGAP009194-RA	GSTE2	28598082	G	C	intron
AGAP009194-RA	GSTE2	28598094	C	A	intron
AGAP009194-RA	GSTE2	28598118	C	T	intron
AGAP009194-RA	GSTE2	28598123	A	C	intron
AGAP009194-RA	GSTE2	28598136	G	A	intron
AGAP009194-RA	GSTE2	28598137	G	A	intron
AGAP009194-RA	GSTE2	28598138	G	A	intron
AGAP009194-RA	GSTE2	28598162	G	A	splice_region
AGAP009194-RA	GSTE2	28598166	A	G	114I>114T
AGAP006028-RA	Rdl	25428877	G	A	intron
AGAP006028-RA	Rdl	25428891	T	C	intron
AGAP006028-RA	Rdl	25428898	T	C	intron
AGAP006028-RA	Rdl	25428916	T	A	intron
AGAP006028-RA	Rdl	25428917	T	A	intron
AGAP006028-RA	Rdl	25428925	C	T	intron
AGAP006028-RA	Rdl	25428939	A	G	intron
AGAP006028-RA	Rdl	25428963	C	T	intron
AGAP006028-RA	Rdl	25428969	A	T	intron
AGAP006028-RA	Rdl	25428979	AC	AG	intron
AGAP006028-RA	Rdl	25428994	C	T	intron
AGAP006028-RA	Rdl	25428999	T	A	intron
AGAP006028-RA	Rdl	25429010	G	C	intron
AGAP006028-RA	Rdl	25429011	C	A	intron
AGAP006028-RA	Rdl	25429052	A	T	intron
AGAP006028-RA	Rdl	25429236	C	G	296A>296G
AGAP006028-RA	Rdl	28597729	G	C	intron
AGAP006028-RA	Rdl	28598123	A	C	intron
AGAP006028-RA	Rdl	28598136	G	A	intron
AGAP004707-RD	vgsc-DIIIS6	2429413	G	A	synonymous
AGAP004707-RD	vgsc-DIIIS6	2429471	A	C	synonymous
AGAP004707-RD	vgsc-DIIIS6	2429492	G	A	splice_region
AGAP004707-RD	vgsc-DIIIS6	2429497	A	G	intron
AGAP004707-RD	vgsc-DIIIS6	2429527	T	C	intron
AGAP004707-RD	vgsc-DIIIS6	2429542	A	G	intron
AGAP004707-RD	vgsc-DIIIS6	2429545	T	C	intron
AGAP004707-RD	vgsc-DIIIS6	2429576	G	A	synonymous
AGAP004707-RD	vgsc-DIIIS6	2429582	G	C	synonymous
AGAP004707-RD	vgsc-DIIIS6	2429588	C	A	synonymous
AGAP004707-RD	vgsc-DIIIS6	2429612	C	A	1525F>1525L
AGAP004707-RD	vgsc-DIIIS6	2429617	T	C	1527I>1527T
AGAP004707-RD	vgsc-DIIIS6	2429623	T	G	1529F>1529C
AGAP004707-RD	vgsc-DIIIS6	2429745	A	T	1570N>1570Y
AGAP004707-RD	vgsc-DIIIS6	2429768	G	A	synonymous
AGAP004707-RD	vgsc-DIIIS6	2429813	C	T	intron
AGAP004707-RD	vgsc-DIIIS6	2430191	T	C	intron
AGAP004707-RD	vgsc-DIIIS6	2430202	C	T	intron
AGAP004707-RD	vgsc-DIIIS6	2430203	A	C	intron
AGAP004707-RD	vgsc-DIIIS6	2430205	C	A	intron
AGAP004707-RD	vgsc-DIIIS6	2430546	A	C	intron
AGAP004707-RD	vgsc-DIIIS6	2430552	A	G	intron
AGAP004707-RD	vgsc-DIIIS6	2430574	T	G	intron
AGAP004707-RD	vgsc-DIIIS6	2430589	T	C	intron
AGAP004707-RD	vgsc-DIIS6	2422443	C	A	intron
AGAP004707-RD	vgsc-DIIS6	2422652	A	T	995L>995F
AGAP004707-RD	vgsc-DIIS6	2422680	C	G	intron
AGAP004707-RD	vgsc-DIIS6	2422826	A	T	synonymous
AGAP004707-RD	vgsc-DIIS6	2422871	G	A	synonymous
AGAP004707-RD	vgsc-DIS6	2390839	G	T	intron
AGAP004707-RD	vgsc-DIS6	2390840	T	A	intron
AGAP004707-RD	vgsc-DIS6	2390860	T	A	intron
AGAP004707-RD	vgsc-DIS6	2390887	T	A	intron
AGAP004707-RD	vgsc-DIS6	2390890	G	A	intron
AGAP004707-RD	vgsc-DIS6	2390897	C	T	intron
AGAP004707-RD	vgsc-DIS6	2390906	C	A	intron
AGAP004707-RD	vgsc-DIS6	2390958	T	C	intron
AGAP004707-RD	vgsc-DIS6	2391014	T	A	intron
AGAP004707-RD	vgsc-DIS6	2391043	G	T	intron
AGAP004707-RD	vgsc-DIS6	2391047	G	T	intron
AGAP004707-RD	vgsc-DIS6	2391055	G	T	intron
AGAP004707-RD	vgsc-DIS6	2391085	A	G	intron
AGAP004707-RD	vgsc-DIS6	2391086	T	A	intron
AGAP004707-RD	vgsc-DIS6	2391111	T	C	intron
AGAP004707-RD	vgsc-DIS6	2391228	G	C	402V>402L
AGAP004707-RD	vgsc-DIVS5	2430309	A	T	synonymous
AGAP004707-RD	vgsc-DIVS5	2430363	A	C	synonymous
AGAP004707-RD	vgsc-DIVS5	2430424	G	T	1746A>1746S
AGAP004707-RD	vgsc-DIVS5	2430444	T	C	synonymous

## Sheet: Supplementary Table 5
Supplementary Table 5. Insecticide resistance mutations detected in mosquitoes from Anopheles gambiae complex.
						Guinea (N=24)				ivory Coast (N=46)				Kenya_insectary (N=12)				Ghana (N=2)				Cape verde (N=24)
gene	chromosome	pos genome	nt	An. gambiae	Musca domestica	RS	RR	SS	Total	RS	RR	SS	Total	RS	RR	SS	Total	RS	RR	SS	Total	RS	RR	SS	Total
vgsc-IS6	AgamP4_2L	2391228	G>C ,T	V402L	V410L	0.142857	0	0.857143	21	42.8571	7.14286	50	14	0	0	1	8	na	na	na	0	0	0	1	16
vgsc-IIS6	AgamP4_2L	2422652	A>T	L995F	L1014F	0.333333	0.666667	0	21	35.7143	57.1429	7.14286	14	0	0	1	12	na	na	na	0	0	0	1	16
vgsc-IIIS6	AgamP4_2L	2429612	C>A	F1525L	F1530 L	0.636364	0	0.363636	22	28	0	72	25	0.833333	0	0.166667	12	0	0	1	1	0	0	1	14
vgsc-IIIS6	AgamP4_2L	2429617	T>C	I1527T	I1532T	0.0454545	0	0.954545	22	40	0	60	25	0	0	1	12	0	0	1	1	0	0	1	14
vgsc-IIIS6	AgamP4_2L	2429623	T>G	F1529C	F1534C	0	0	1	22	44	0	56	25	0	0	1	12	0	0	1	1	0	0	1	14
vgsc-IIIS6	AgamP4_2L	2429745	A>T	N1570Y	N1575Y	0.318182	0.0454545	0.636364	22	4	0	96	25	0	0	1	12	0	0	1	1	0	0	1	14
vgsc-IVS5	AgamP4_2L	2430424	G>T	A1746S	A1751S	0.238095	0	0.761905	21	6.66667	0	93.3333	15	0	0	1	12	0	0	1	1	0	0	1	24
Gste2	AgamP4_3R	28598166	T>C	I114T	L114	0.291667	0	0.708333	24	20	0	80	30	0	0	1	12	1	0	0	1	0	0	1	21
Gste2	AgamP4_3R	28598057	C>G,A	F120 L	Y120	0.208333	0	0.791667	24	53.3333	10	36.6667	30	0	0	1	12	1	0	0	1	0	0	1	21
Gste2	AgamP4_3R	28597956	C>G	T154S	E154	0.5	0.208333	0.291667	24	46.6667	16.6667	36.6667	30	0	0.833333	0.166667	12	0	0	1	1	0	1	0	21
Gste2	AgamP4_3R	28598062	C>G	L119V	L119	0.333333	0.166667	0.5	24	26.6667	0	73.3333	30	0	0	1	12	0	0	1	1	0	0	1	21
Gste2	AgamP4_3R	28598026	G>C	V131L	I131	0	0	1	24	0	0	100	30	0	0	1	12	0	0	1	1	0.52381	0	0.47619	21
Gste2	AgamP4_3R	28597973	C>A	D148E	H148	0.0833333	0	0.916667	24	0	0	100	30	0	0	1	12	0	0	1	1	0	0	1	21
Rdl	AgamP4_2L	25429236	C>G	A296G	A282G	0.208333	0	0.791667	24	55	25	20	20	0	0	1	12	na	na	na	0	0	0	1	16
ace1	AgamP4_2R	3492074	G>A	G280S	G119S*	0.166667	0	0.833333	24	36.6667	3.33333	60	30	0	0	1	12	0	0	1	1	0	0	1	17
Amino acid substitutions were detected in the 7 amplicons designed to target the genes vgsc, gste2, rdl and ace1. The amino acid positions are described in accordance with Anopheles gambiae and Musca domestica ; *position in Torpedo californica, as commonly described in the literature. The genotypes are described as homozygous reference (SS), heterozygous (RS) or homozygous non-reference (RR) for…

## Sheet: Supplementary Table 6
Supplementary Table 6. Cross comparison data.
Sample	Chromosome	Position	Reference allele	Alternative allele	DP (Filtered depth)	AD_ref (allele depth reference allele)	AD_alt (allele depth for alternative allele)	Ratio (AD_alt/DP)*100	Missense mutation	Amplicon seq	Standard methods*
IC.8.14	2R	3492074	G	A	1213	73	1134	93	ACE1_G280S	RR	RS
IC.8.1	2R	3492074	G	A	834	577	250	30	ACE1_G280S	RS	RS
IC.8.2	2R	3492074	G	A	754	320	434	58	ACE1_G280S	RS	RS
IC.8.8	2R	3492074	G	A	832	520	308	37	ACE1_G280S	RS	RS
GN.10	2R	3492074	G	A	958	669	285	30	ACE1_G280S	RS	RS
IC.8.13	2R	3492074	G	A	130	69	60	46	ACE1_G280S	RS	SS
GN.1	2R	3492074	G	A	612	611	0	0	ACE1_G280S	SS	SS
GN.2	2R	3492074	G	A	475	463	12	3	ACE1_G280S	SS	SS
GN.3	2R	3492074	G	A	417	408	8	2	ACE1_G280S	SS	SS
GN.5	2R	3492074	G	A	593	590	3	1	ACE1_G280S	SS	SS
GN.6	2R	3492074	G	A	237	225	12	5	ACE1_G280S	SS	SS
IC.8.5	2R	3492074	G	A	844	795	47	6	ACE1_G280S	SS	SS
IC.8.6	2R	3492074	G	A	834	834	0	0	ACE1_G280S	SS	SS
IC.8.7	2R	3492074	G	A	701	669	30	4	ACE1_G280S	SS	SS
GN.13	2R	3492074	G	A	1009	1007	2	0	ACE1_G280S	SS	SS
GN.14	2R	3492074	G	A	295	287	8	3	ACE1_G280S	SS	SS
GN.16	2R	3492074	G	A	422	414	8	2	ACE1_G280S	SS	SS
IC.8.11	2R	3492074	G	A	1515	1416	98	6	ACE1_G280S	SS	SS
IC.8.12	2R	3492074	G	A	579	555	22	4	ACE1_G280S	SS	SS
GN.5	2L	2422652	A	T	190	2	188	99	vgsc2_L995F	RR	RR
IC.8.1	2L	2422652	A	T	132	18	114	86	vgsc2_L995F	RR	RR
GN.11	2L	2422652	A	T	53	12	41	77	vgsc2_L995F	RR	RR
GN.13	2L	2422652	A	T	82	5	77	94	vgsc2_L995F	RR	RR
IC.8.9	2L	2422652	A	T	45	3	42	93	vgsc2_L995F	RR	RR
IC.8.13	2L	2422652	A	T	17	1	16	94	vgsc2_L995F	RR	RR
IC.8.16	2L	2422652	A	T	134	4	130	97	vgsc2_L995F	RR	RR
IC.8.8	2L	2422652	A	T	140	66	73	52	vgsc2_L995F	RS	RR
GN.12	2L	2422652	A	T	97	82	19	20	vgsc2_L995F	RS	RR
GN.14	2L	2422652	A	T	74	21	53	72	vgsc2_L995F	RS	RR
GN.2	2L	2429745	A	T	230	226	2	0.869565	vgsc3_N1571Y	SS	SS
GN.4	2L	2429745	A	T	189	180	7	3.7037	vgsc3_N1571Y	SS	SS
GN.5	2L	2429745	A	T	188	172	16	8.51064	vgsc3_N1571Y	SS	SS
GN.6	2L	2429745	A	T	209	207	2	0.956938	vgsc3_N1571Y	SS	SS
GN.7	2L	2429745	A	T	181	173	7	3.8674	vgsc3_N1571Y	SS	SS
GN.8	2L	2429745	A	T	113	112	0	0	vgsc3_N1571Y	SS	SS
IC.8.1	2L	2429745	A	T	350	349	1	0.285714	vgsc3_N1571Y	SS	SS
IC.8.2	2L	2429745	A	T	350	345	3	0.857143	vgsc3_N1571Y	SS	SS
IC.8.3	2L	2429745	A	T	525	517	2	0.380952	vgsc3_N1571Y	SS	SS
IC.8.4	2L	2429745	A	T	186	185	1	0.537634	vgsc3_N1571Y	SS	SS
IC.8.5	2L	2429745	A	T	264	259	4	1.51515	vgsc3_N1571Y	SS	SS
IC.8.6	2L	2429745	A	T	229	227	1	0.436681	vgsc3_N1571Y	SS	SS
IC.8.7	2L	2429745	A	T	272	268	1	0.367647	vgsc3_N1571Y	SS	SS
IC.8.8	2L	2429745	A	T	205	204	0	0	vgsc3_N1571Y	SS	SS
GN.11	2L	2429745	A	T	204	157	45	22.0588	vgsc3_N1571Y	SS	SS
GN.12	2L	2429745	A	T	298	280	15	5.03356	vgsc3_N1571Y	SS	SS
GN.15	2L	2429745	A	T	394	356	37	9.39086	vgsc3_N1571Y	SS	SS
IC.8.9	2L	2429745	A	T	367	356	4	1.08992	vgsc3_N1571Y	SS	SS
IC.8.10	2L	2429745	A	T	466	457	0	0	vgsc3_N1571Y	SS	SS
IC.8.11	2L	2429745	A	T	491	453	30	6.10998	vgsc3_N1571Y	SS	SS
IC.8.12	2L	2429745	A	T	111	109	1	0.900901	vgsc3_N1571Y	SS	SS
IC.8.13	2L	2429745	A	T	51	49	2	3.92157	vgsc3_N1571Y	SS	SS
IC.8.15	2L	2429745	A	T	27	24	1	3.7037	vgsc3_N1571Y	SS	SS
IC.8.16	2L	2429745	A	T	252	248	2	0.793651	vgsc3_N1571Y	SS	SS
The genotypes called based on amplicon sequencing reads were compared with data on standard methods. The genotypes are described as homozygous reference (SS), heterozygous (RS) or homozygous non-reference (RR).
* Described in methods section. ND= not assessed; qPCR based on ct for the presence of the resistant allele. Classified by ampliconmethod according to allele ratio: homozygous reference (r <0.25), heterozygous (r ≥0.25 and r ≤ 0.75) and homozygous non-reference (r>0.75)
